# Supplementary material for: Disulfiram ameliorates nonalcoholic steatohepatitis by modulating the gut microbiota and bile acid metabolism
Source: Nat Commun. 2022 Nov 11;13:6862. doi: 10.1038/s41467-022-34671-1 (PMC9651870; doi:10.1038/s41467-022-34671-1)
Supplement: Supplementary file 4 — Source Data [file 41467_2022_34671_MOESM4_ESM.xlsx]

## Sheet: Figure 1
Figure 1b
ALT (IU/L)
Abx (NASH)	Abx (NASH+DSF)
581.2	486.8
584	350.4
536.8	359.2
586	496
751.2	509.6
478.4	544
496.8	645.6
555.6	723.6
640.8	848.8
428	673.6
Figure 1c
AST (IU/L)
Abx (NASH)	Abx (NASH+DSF)
494	630
352.8	229.6
332	203.2
513.6	292
452.8	374.4
284.8	728.8
316	405.6
331.2	435.6
788	402.4
312	436
Figure 1d
TG (mmol/mg liver)
Abx (NASH)	Abx (NASH+DSF)
12.92	18.36
13.25	14.25
11.04	10.64
13.32	18.33
13.72	12.04
11.5	8.55
5.33	7.54
9.91	13.39
12.41	11.66
12.28	12.92
Figure 1f
Liver index (%)
Abx (NASH)	Abx (NASH+DSF)
8.13043	6.79487
5.28662	6.36842
9.0393	5.7
8.19005	7.16667
7.33333	5.32895
8.18182	6.28788
7.69231	5.57377
6.05	9.15
7.34597	7.66497
7.92793	7.19424
NAS
Abx (NASH)	Abx (NASH+DSF)
7	6
6	4
6	5
5	6
6	5
5	5
6	5
5	5
5	7
6	6
Fold change in ORO area
Abx (NASH)	Abx (NASH+DSF)
0.738718	0.907687
0.998738	0.906102
1.08818	0.942964
1.0496	1.09865
1.05496	1.00413
1.18455	1.02086
0.899882	0.987663
0.952374	1.00771
0.947096	1.03556
1.08591	0.722192
α-SMA-positive area (%)
Abx (NASH)	Abx (NASH+DSF)
2.506	3.76
1.98	2.1
3.314	2.133
6.263	1.435
1.907	2.001
2.24	2.817
5.215	3.516
3.833	2.841
2.974	3.53
5.438	4.354
CVF (%)
Abx (NASH)	Abx (NASH+DSF)
3.527	7.158
2.41	1.41
3.6	2.697
13.573	2.393
5.268	4.852
7.759	5.779
7.167	5.908
8.672	1.42
3.019	6.728
5.195	2.698
F4/80-positive cells (%)
Abx (NASH)	Abx (NASH+DSF)
6.35452	7.44337
11.2319	6.639
5.88235	5.60345
10.1215	5.90909
3.8806	6.20525

## Sheet: Figure 2
Figure 2b
ALT (IU/L)
Control	NASH	NASH+F	NASH+F+DSF
52.8	410	606	316
28	415.6	482.5	468.8
73.2	512	658.8	451.6
93.2	409.2	624.5	210.4
54.4	361.2	523.2	460.8
40	570	399.2	301.6
38	427.6	480.8	268.4
45.2	442.8	491.6	305.2
42	377.2	607.5	492
Figure 2c
AST (IU/L)
Control	NASH	NASH+F	NASH+F+DSF
142.4	408	578	364.4
114.4	342	478.5	500.8
115.6	397.2	693.2	370
169.6	369.2	590.5	336
163.2	383.6	462	480.4
145.2	390.4	489.6	386.8
140.8	452	567.6	348.4
165.6	345.2	469.2	388
102	298.4	506.5	471.2
Figure 2d
TG (mmol/mg liver)
Control	NASH	NASH+F	NASH+F+DSF
15.2063	24.6472	36.4099	10.548
12.5034	10.6516	25.3888	9.41382
9.71238	16.0571	33.8123	8.7755
8.65545	15.598	28.0402	12.5083
13.3461	29.0914	32.7181	10.7688
7.11725	24.8552	34.2126	15.2827
14.3117	26.9999	27.9778	20.423
8.72511	30.219	26.8833	8.62233
13.1407	27.2017	29.4686	18.4622
Figure 2f
Liver index (%)
Control	NASH	NASH+F	NASH+F+DSF
4.34959	8.48649	8.41463	4.75177
4.18605	7.75956	7.55435	6.36364
3.85666	7.04918	10.1156	5.9542
4.91909	7.61364	9.70238	6.50685
4.08397	7.41758	7.84884	6.59722
4.37276	8.33333	7.91667	5.20661
4.39863	6.93182	8.34437	6.36364
4.98294	7.95699	7.7439	5.31469
4.43662	7.04918	8.85057	5.74627
NAS
Control	NASH	NASH+F	NASH+F+DSF
0	6	7	3
0	6	8	4
0	5	8	5
0	6	7	4
0	5	7	4
0	7	6	3
0	7	8	4
1	6	7	5
1	5	6	5
Fold change in ORO area
Control	NASH	NASH+F	NASH+F+DSF
0.778054	146.115	168.528	46.7438
0.44167	138.496	142.289	99.8548
1.91515	136.288	166.56	118.472
1.16135	127.734	177.252	98.9936
1.01262	130.8	142.289	62.7609
0.577343	127.723	140.906	92.3419
0.924656	101.292	135.038	121.623
1.1147	128.856	140.422	111.459
1.07446	128.167	162.762	115.662
α-SMA-positive area (%)
Control	NASH	NASH+F	NASH+F+DSF
0.25	3.943	5.642	1.34
0.21	4.316	5.718	0.69
0.104	4.349	5.197	1.289
0.198	5.109	5.745	1.984
0.395	4.972	6.183	3.381
0.549	6.095	7.65	3.36
0.802	5.416	7.361	1.557
0.35	4.84	5.598	2.423
0.219	4.861	8.41	1.737
CVF (%)
Control	NASH	NASH+F	NASH+F+DSF
1.305	5.993	9.971	2.223
0.361	6.229	11.308	3.385
0.228	6.666	11.29	4.961
1.154	9.503	9.388	1.13
0.83	8.289	7.352	3.421
0.893	10.08	14.45	1.237
0.498	7.772	8.811	3.737
0.657	7.212	8.14	5.026
1.406	6.62	8.2	2.667
F4/80-positive cells (%)
Control	NASH	NASH+F	NASH+F+DSF
3.11751	11.5207	16.6008	11.3475
4.20168	14.6341	27.0833	6.75676
4.30108	13.1783	17.7033	4.31373
6.97674	10.6719	13.6364	5.06329
6.08696	10.3448	22.4242	3.86473

## Sheet: Figure 3
Figure 3a
Group	Intersection_number
Control	11
NASH+DSF	12
NASH+DSF, Control	5
NASH	13
NASH, Control	6
NASH, NASH+DSF	9
NASH, NASH+DSF, Control	42

## Sheet: Figure 4
Figure 4a
Bile acids (nmol/L)	NASH	NASH	NASH	NASH	NASH	NASH+DSF	NASH+DSF	NASH+DSF	NASH+DSF	NASH+DSF
TωMCA	31702	7283.78	21335	17422	19961	6057.47	6399.15	14213	34244.1	37806.3
THDCA	231.43	76.25	218.18	222.49	146.56	135.74	139.37	142.27	381.88	366.47
TDCA	550.67	760.14	470.53	370.89	321.58	609.47	562.5	334.66	577.36	536.61
ωMCA	1380.39	377.68	397.73	304.6	564.33	116.03	140.21	239.63	589.49	790.72
AlloCA	42	25.1	20.45	13.95	94.72	23.08	28.03	77.27	20.58	38.41
muroCA	87.96	67.34	70.93	56.77	81.78	66.17	74.02	83.64	131.57	164.65
HDCA	30.66	50.18	28.24	24.28	29.19	17.77	20.05	23.4	50.2	57.84
DCA	920.57	1511.93	791.29	674.88	674.82	712.27	662.09	636.62	749.58	776.03
NorDCA	81	278.41	245.62	214.48	158.07	68.46	72.32	103.45	117.65	135.15
LCA	1.64	1.58	0.79	0.69	1.02	1.6	1.29	0.99	0.82	0.84
6-Keto-LCA	5.99	4.62	5.98	6.54	19.59	5.01	21.02	2.26	0.58	1.07
7-Keto-LCA	8.08	6.86	8.78	5.92	9.06	0.99	10.89	2.21	0.57	0.71
3-oxo-LCA	3.13	2.65	1.99	1.62	1.52	2.71	1.99	1.56	1.98	1.96
TαMCA	1190.78	592.43	1403.49	1221.62	865.33	882.65	858.81	1118.66	849.28	855.8
TβMCA	55595.6	25178.1	52105.2	45136.1	34884.9	40863.5	39841	45458.1	37132.6	39433.9
TCA	29997.5	24408.4	34718.8	30087.6	17651.3	24818.6	25606.4	24839.3	25624.6	26082.7
TUDCA	352.51	270.7	453.95	404.09	277.69	463.43	451.68	458.76	466.3	437.7
TCDCA	292.81	274.38	473.91	376.2	253.78	349.93	342.88	362.59	320.18	305.51
αMCA	66.98	45.11	43.15	29.96	61.74	35.77	39.9	73.79	33	28.87
βMCA	2771.49	1874.88	1492.91	1233.99	2154.51	2096.8	2122.35	2573.49	1709.44	1881.32
CA	82.99	622.97	249.91	216.25	522.19	425.67	463.48	549.03	273.85	332.1
UDCA	21.8	31.47	20.74	20.84	24.54	23.21	19.99	26.44	28.3	27.68
CDCA	11.85	17.99	11.55	11.96	17.3	22.88	24.88	16.89	19.96	20.14
Figure 4b
7α-HSDH (CPM)		BSH (CPM)		7α-dehydroxylation (CPM)
NASH+F	NASH+F+DSF	NASH+F	NASH+F+DSF	NASH+F	NASH+F+DSF
3.11312	28.6496	10.8732	16.6046	0.975555	0.14969
4.23686	52.9358	52.3582	22.9553	0.684104	0
0	6.7859	7.67512	21.1581	2.77104	0
112.516	17.0788	25.0352	42.2573	0.158296	0
6.1147	1.07411	20.2012	11.8012	0.436121	0
15.0847	21.5488	12.7168	32.089	0.234936	0.279906
1.55388	9.10138	2.17285	38.0015	0	0
18.4055	22.5958	10.4383	31.3015	0.81605	0
4.61765	0.782961	10.9375	7.73896	0.706177	0
Figure 4c
g_Clostridium	TUDCA (nmol/L)	NorDCA (nmol/L)	CDCA (nmol/L)
0.0112837	352.51	81	11.85
0	270.7	278.41	17.99
0.0122005	453.95	245.62	11.55
0.00497877	404.09	214.48	11.96
0.00131984	277.69	158.07	17.3
0	463.43	68.46	22.88
0	451.68	72.32	24.88
0	458.76	103.45	16.89
0	466.3	117.65	19.96
0	437.7	135.15	20.14
Figure 4d
CDCA (Fold change)
Control+vehicle	NASH+vehicle	NASH+Clostridium	NASH+DSF+vehicle	NASH+DSF+Clostridium
1.59815	0.441783	0.174931	1.95569	0.725328
1.16732	0.340703	0.171549	1.72911	0.694822
0.976348	0.322546	0.129312	1.31136	0.36521
0.881079	0.245425	0.065578	1.11229	0.266266
0.716739	0.182367	0.060589	1.0578	0.257776
0.660362	0.175181		0.773775	0.242979
			0.577702	0.191504

## Sheet: Figure 5
Figure 5b
ALT (IU/L)
WT	WT+DSF	Fxr-/-	Fxr-/-+DSF
835.2	425	826.4	962
717.6	300	1806	756.8
575.5	398.667	898	691.6
706	486.4	736	994
811	306.5	834.4	821
764	437.6	1446	818
780.5	488.8
786	462.4
849.6	442.89
863.2	528
Figure 5c
AST (IU/L)
WT	WT+DSF	Fxr-/-	Fxr-/-+DSF
544.8	312	1224.8	1800
624.8	523.5	2776	1160
495.5	293.333	742.4	1295.42
864	516	1011	1876
541.5	245.5	1212.8	1641
556	293.6	1988	1678
553.5	478.4
527.5	432
653.6	361.76
572.8	422
Figure 5d
TG (mmol/mg liver)
WT	WT+DSF	Fxr-/-	Fxr-/-+DSF
20.43	25.68	23.57	39.89
18.56	18.38	32.84	41.34
34.91	13.5	50.92	52.45
30.61	10.27	64.3	18.95
32.78	10.67	53.76	21.65
28.05	18.19	35.53	20.12
15.92	19.32
27.92	19.82
31.38	22.2
25.24	27.54
Figure 5f
Liver index (%)
WT	WT+DSF	Fxr-/-	Fxr-/-+DSF
7.36607	6.34259	11.704	14.3478
8.35556	5.51515	11.2973	14.2105
7.17489	6.85345	12.4473	13.1905
8.30846	6.95853	14.7391	11.1404
9.07895	7.37327	11.2683	10.9239
8.10811	6.02804	13.8843	9.75369
7.47863	6.0181
8.26772	6.07656
7.43697	8.21918
8.43137	6.01896
NAS
WT	WT+DSF	Fxr-/-	Fxr-/-+DSF
7	5	8	8
7	4	8	7
7	4	8	8
7	5	8	8
8	4	8	8
6	5	8	7
7	3
7	4
5	4
7	4
Fold change in ORO area
WT	WT+DSF	Fxr-/-	Fxr-/-+DSF
0.940276	0.881914	1.25725	0.995599
0.978088	0.926835	1.26943	1.14548
1.01128	0.814615	0.985943	1.29228
1.1424	0.921287	1.20368	1.10473
0.967683	0.896926	1.15324	1.28809
1.05085	0.831092	1.18329	1.00257
1.08067	0.897038
0.882671	0.81407
1.02355	0.901935
0.922532	0.833503
α-SMA-positive area (%)
WT	WT+DSF	Fxr-/-	Fxr-/-+DSF
4.654	0.18	7.678	7.844
8.051	1.737	7.758	6.365
6.304	0.706	8.293	6.44
5.234	0.846	6.732	5.882
4.503	1.956	5.459	6.997
6.218	0.976	5.937	4.269
4.531	1.892
4.879	1.66
5.658	0.945
5.952	1.161
CVF (%)
WT	WT+DSF	Fxr-/-	Fxr-/-+DSF
7.276	2.965	18.926	12.799
12.979	4.627	15.394	15.221
7.804	1.843	16.318	11.019
13.574	5.015	13.131	11.714
8.091	6.457	15.694	15.192
11.471	4.008	10.815	18.209
8.052	2.092
9.386	3.312
11.064	4.871
10.069	4.668
F4/80-positive cells (%)
WT	WT+DSF	Fxr-/-	Fxr-/-+DSF
10.0806	6.4257	16.6667	19.6262
14.9038	6.58915	21.1429	16.9154
13.6508	7.65957	21.4035	17.9625
10.4575	6.09756	10.5263	14.8305
10	7.82609	19.7917	18.6992

## Sheet: Figure 6
Figure 6a
TG (mmol/L)		TCH (mmol/L)		HDL-C (mmol/L)		LDL-C (mmol/L)
BD	AD	BD	AD	BD	AD	BD	AD
1.51	0.85	4.57	4.23	1.41	1.26	2.29	2.11
1.2	1.26	4.26	4.09	1.27	1.18	2.61	2.15
2.47	2.79	5.32	4.78	1.3	1.18	3.42	2.98
1.31	1.61	5.53	6.11	1.07	0.97	3.35	3.68
0.76	0.74	4.94	4.27	1.19	1	3.32	2.4
1.3	1.35	4.87	4.75	1.22	1.14	3.39	3.31
0.64	0.56	3.72	3.03	1.61	1.53	1.71	1.22
2.87	2.8	4.34	4.56	0.88	0.95	2.18	2.76
0.96	0.84	4.62	4.1	1.29	1.19	2.65	2.21
0.94	0.57	3.29	3.15	1.38	1.43	1.41	1.5
0.44	0.94	3.53	3.97	1.17	1.13	1.87	2.05
1.21	1.06	4.39	3.54	1.2	1.22	2.72	1.96
0.71	0.71	4.64	4.77	1.6	1.44	2.58	2.32
0.77	0.61	3.36	3.27	1.56	1.51	1.26	1.27
1.6	2.26	3.11	2.78	0.82	0.78	1.51	1.48
0.74	0.57	4.56	4.34	1.67	1.46	2.52	2.14
1.86	0.97	4.35	4.28	1	1	2.74	2.41
1.62	1.23	5.46	5.71	1.07	1.03	3.21	3.47
1.31	1.02	4.52	4.46	1.43	1.34	2.54	2.1
1.01	0.73	4.3	4.7	1.49	1.63	2.45	2.22
0.97	0.77	4.81	4.91	1.72	1.53	2.31	2.89
2.72	2.94	5.53	4.78	1.29	1.14	2.75	2.14
1.27	1.12	5.05	4.65	1.24	1.13	3.23	2.53

## Sheet: Figure 7
Figure 7b
ALT (IU/L)
GF (BD→NASH)	GF (AD→NASH)
707.2	551.2
833.6	445.2
644.8	477
628.5	666
594.4	478.8
692	446.75
588.8	422.8
483.2	376.8
481.6	563.2
425.6	555.2
537.5	500.8
539.2
541.6
570.8
543.2
Figure 7c
AST (IU/L)
GF (BD→NASH)	GF (AD→NASH)
756.8	571.6
721.2	532.4
631.2	385
788.5	532.8
507.2	553.2
538.8	341.25
625.2	438
462.8	413.6
483.6	471.6
434	551.6
480	506
460.4
509.2
486.4
638.4
Figure 7d
TG (mmol/mg liver)
GF (BD→NASH)	GF (AD→NASH)
82.5451	60.8413
79.4492	39.821
75.6418	49.4622
90.1006	34.9261
39.0926	17.5984
47.3434	26.1594
37.9727	32.7675
25.7023	32.6454
21.6764	19.404
95.5669	45.8794
86.403	65.9485
80.0442
64.047
40.7941
81.4566
Figure 7f
Liver index (%)
GF (BD→NASH)	GF (AD→NASH)
8.2949	7.6577
9.4091	8.1545
7.7358	7.4672
9.466	7.8455
7.4783	8.5294
8.5321	8.0216
7.8995	7.6549
8.8341	7.9545
8.6222	8.6495
8.5366	8.5268
8.3019	7.9842
8.8889
8.5185
7.8879
8.658
NAS
GF (BD→NASH)	GF (AD→NASH)
7	5
6	4
7	3
7	4
6	5
6	2
6	3
7	4
7	2
6	5
7	3
8
5
6
8
Fold change in ORO area
GF (BD→NASH)	GF (AD→NASH)
1.02397	0.957955
0.889689	0.750915
1.05644	0.822796
0.782049	0.54689
0.845303	0.680866
1.50558	0.61297
0.982992	0.680523
0.698196	0.708
0.787861	0.66848
0.911832	0.663159
0.902814	0.577605
1.02994
1.03631
1.43528
1.11175
α-SMA-positive area (%)
GF (BD→NASH)	GF (AD→NASH)
5.967	2.22
5.528	2.588
4.746	2.755
5.231	1.163
6.058	1.824
4.294	0.924
3.458	0.812
6.847	3.62
7.081	1.816
7.071	2.335
7.119	1.024
5.526
4.911
6.237
8.998
CVF (%)
GF (BD→NASH)	GF (AD→NASH)
4.549	0.456
11.95	1.136
5.817	3.337
6.124	2.22
12.01	1.768
9.125	1.951
8.149	2.498
8.965	2.914
4.584	2.495
4.173	1.526
9.825	2.387
5.245
8.657
6.05
13.5
F4/80-positive cells (%)
GF (BD→NASH)	GF (AD→NASH)
15.8491	11.0345
16.1994	10.989
15.812	4.93274
12.3167	7.28745
14.2857	9.7561
12.3675	5.05618
11.9444	13.1105
15.3846	13.6364
12.5	7.77385
15.6863	11.5226
15.6627	9.94475
15.4605
12
15.4167
14.6758

## Sheet: Supplementary Figure 1
Supplementary Figure 1b
ALT (IU/L)
Control	Control+DSF	NASH	NASH+DSF
46.2	57.6	731.1	449
25.2	57.6	480.8	443.7
53.9	91.6	623.4	550.3
60.9	54	549.7	284.2
62.3	84.6	674.7	384.6
	60.4	691.7	426.5
Supplementary Figure 1c
AST (IU/L)
Control	Control+DSF	NASH	NASH+DSF
98.7	150	483.6	227.2
93.1	116.2	442.4	229.6
138.6	169.4	376	265.2
142.1	123	349.2	293.6
129.5	171.8	369.6	295.2
	194.2	334.8	323.2
Supplementary Figure 1d
TG (mmol/mg liver)
Control	Control+DSF	NASH	NASH+DSF
5.28808	4.64056	12.37	8.55
6.58312	4.8564	13.06	7.9
4.42472	4.42472	13.87	10.28
4.42472	5.9356	18.28	10.89
4.20888	5.18016	13.6	10.16
	5.396	14.94	11.19
Supplementary Figure 1f
Liver index (%)
Control	Control+DSF	NASH	NASH+DSF
5.04732	5.40541	9.47368	7.5
4.59364	5.25223	10.9231	7.09459
5.51948	5.22088	9.51515	6.80851
5.01567	4.95177	8.30189	7.04819
5.16717	5.90444	8.44444	6.79245
	5.28239	7.76536	5.22388
NAS
Control	Control+DSF	NASH	NASH+DSF
1	1	8	4
2	1	8	5
1	2	6	3
0	0	7	4
1	0	7	3
	0	8	3
Fold change in ORO area
Control	Control+DSF	NASH	NASH+DSF
0.821944	0.3283	127.011	80.0516
1.38823	0.46545	111.741	128.01
1.24725	0.751696	123.683	98.1392
0.84297	0.908439	142.191	102.213
0.699608	1.28261	170.528	115.761
	0.589219	118.57	84.8552
α-SMA-positive area (%)
Control	Control+DSF	NASH	NASH+DSF
0.066	0.074	4.386	3.854
0.404	0.119	7.395	4.278
0.027	0.063	5.98	2.443
0.119	0.151	5.487	2.072
0.23	0.163	7.034	3.828
	0.09	6.555	3.362
CVF (%)
Control	Control+DSF	NASH	NASH+DSF
0.682	0.59	12.507	5.105
0.482	0.917	15.995	5.206
0.164	0.976	8.003	4.284
0.891	0.316	8.389	2.874
1.53	0.168	10.373	3.018
	1.282	7.396	4.972
F4/80-positive cells (%)
Control	Control+DSF	NASH	NASH+DSF
3.34448	3.59712	12.2137	4.36893
4.87805	4.2623	12.4294	8.88889
6.94981	5.74163	10.0629	5.47945
1.9656	5.4902	12.5348	0.961538
5.65371	3.87324	10.9375	5.11945
	4.32692	9.57447	5.23256
Supplementary Figure 1g
Relative Tnf-α mRNA
Control	Control+DSF	NASH	NASH+DSF
1.11404	0.597996	7.51471	5.38861
0.362699	0.667803	10.0936	4.41014
1.85191	0.276248	6.12638	4.35496
1.58158	0.370233	12.2508	5.18419
0.089773	0.329983	6.85616	3.64435
	1.54604	6.37518	2.95569
Relative Mcp-1 mRNA
Control	Control+DSF	NASH	NASH+DSF
0.51659	0.239471	11.6885	7.37356
2.55211	0.832678	7.1443	5.97566
0.612318	0.0499552	7.27676	4.37924
1.1204	0.219118	8.79526	3.942
0.198583	0.379215	8.88513	7.89873
	0.945059	8.04515
Relative Col1α1 mRNA
Control	Control+DSF	NASH	NASH+DSF
1.13441	0.577606	25.8785	8.17035
1.0837	0.556766	13.4844	10.7614
1.25925	0.821447	32.983	8.73183
1.22575	4.04494	33.58	11.967
0.296891	2.75552	25.5132	11.9908
	1.85475	57.0843	6.91975
Relative Col1α2 mRNA
Control	Control+DSF	NASH	NASH+DSF
0.252915	0.811864	36.8732	36.2047
0.60493	0.812461	27.407	3.18013
0.929224	0.275222	46.4398	23.1072
1.46788	0.522852	30.8427	14.8868
1.74505	0.771273	27.0277	24.3599
	1.58605	30.5124	2.71014
Relative Tfg-β1 mRNA
Control	Control+DSF	NASH	NASH+DSF
1.56621	1.04347	3.71	1.51824
2.09748	0.85449	2.9087	1.07694
0.430932	1.25128	3.58675	0.660581
0.484226	0.792931	1.50258	1.5064
0.421159	1.89947	1.50085	1.52837
	0.928002	2.29989	1.24676

## Sheet: Supplementary Figure 2
Supplementary Figure 2a
Relative Tnf-α mRNA
Abx (NASH)	Abx (NASH+DSF)
1.9622	0.547336
1.62062	0.492947
0.863236	0.387412
0.269854	0.971032
2.12452	0.54998
0.557588	3.44353
0.068226	1.74142
0.626596	0.220041
0.271355	0.660663
1.6358
Supplementary Figure 2b
Relative Mcp-1 mRNA
Abx (NASH)	Abx (NASH+DSF)
0.470153	0.832348
0.526413	0.493372
0.666718	0.41408
1.08286	0.89636
0.9236	0.405824
1.04219	0.714843
1.09389	0.883791
0.877445	1.3274
1.88832	1.05737
1.42841	0.962508
Supplementary Figure 2c
Relative Col1α1 mRNA
Abx (NASH)	Abx (NASH+DSF)
1.33306	11.3233
0.742198	0.222149
0.0843699	0.654025
0.561799	1.68243
0.630364	0.454728
0.337187	0.109865
1.43993	0.0746062
0.291563	1.20374
1.13393	0.903153
3.4456	0.817304
Supplementary Figure 2d
Relative Col1α2 mRNA
Abx (NASH)	Abx (NASH+DSF)
2.29866	2.32213
0.784945	0.199468
0.067795	0.333848
0.397621	1.28748
0.288979	0.29505
0.268722	0.076313
1.30801	0.056234
0.206937	0.829074
1.04596	0.655711
3.33237	0.507645
Supplementary Figure 2e
Relative Tgf-β1 mRNA
Abx (NASH)	Abx (NASH+DSF)
0.860487	1.07258
1.10315	0.827341
0.948339	0.578392
1.08511	0.731863
0.921677	0.620317
1.35779	0.759086
0.882654	1.1162
0.863363	1.80685
0.977435	0.854982
	0.810819

## Sheet: Supplementary Figure 3
Supplementary Figure 3b
ALT (IU/L)
(NASH) Recip	(NASH+DSF) Recip
587.2	522.6
638.6	468.6
557	490.4
723.4	483.8
622.6	445.2
519	536.4
694.4	397.2
469.4	701.6
579.6	489
584.6	646
Supplementary Figure 3c
AST (IU/L)
(NASH) Recip	(NASH+DSF) Recip
431	388.4
427.2	408
463.2	335.8
503.4	327.8
520.2	377.6
467.5	429.4
545.4	356
392.6	516.6
436.4	367.4
491.6	438.2
Supplementary Figure 3d
TG (mmol/mg liver)
(NASH) Recip	(NASH+DSF) Recip
16.8	16.46
31.76	10.61
17.92	11.1
18.88	14.35
17.75	9.5
43.79	6.59
13.11	10.11
22.86	22.81
14.87	10.49
19.4	12.79
Supplementary Figure 3f
Liver index (%)
(NASH) Recip	(NASH+DSF) Recip
8.50962	8.18584
8.30275	8.24176
8.65979	7.67442
7.92627	8.85417
9.77941	7.78409
8.73016	8.73016
8.94737	8.54839
8.34254	8.16327
8.82883	8.78307
9.38679	7.83133
NAS
(NASH) Recip	(NASH+DSF) Recip
6	5
8	6
7	2
7	5
8	5
7	5
7	8
6	5
7	5
7	5
Fold change in ORO area
(NASH) Recip	(NASH+DSF) Recip
0.892601	0.957896
0.905867	0.927195
1.08038	0.899494
1.05889	0.718513
0.89417	0.976912
1.04712	0.835834
0.93726	0.98005
1.08782	0.88845
1.02868	0.728392
1.06721	0.90075
α-SMA-positive area (%)
(NASH) Recip	(NASH+DSF) Recip
4.801	2.065
1.888	0.269
5.701	3.88
5.853	1.651
2.564	0.285
4.277	0.581
6.211	3.498
4.542	3.921
6.538	0.39
6.691	0.421
CVF (%)
(NASH) Recip	(NASH+DSF) Recip
12.613	3.089
15.034	0.818
8.194	5.864
11.329	0.953
10.584	3.98
7.535	2.433
7.145	4.017
14.422	6.306
4.596	1.897
6.149	3.352
F4/80-positive cells (%)
(NASH) Recip	(NASH+DSF) Recip
14.0288	0.743494
5.15464	2.91262
6.34921	1.3289
13.4146	1.92308
11.9048	0.458716
Supplementary Figure 3g
Relative Tnf-α mRNA
(NASH) Recip	(NASH+DSF) Recip
0.708239	0.410234
0.388779	0.619201
0.737233	0.634068
0.799434	0.294493
0.998972	0.453275
1.06075	0.513384
1.18338	0.771452
1.74402	0.402245
1.37921	0.295248
Relative Mcp-1 mRNA
(NASH) Recip	(NASH+DSF) Recip
0.529723	0.297665
0.469744	0.508276
1.01261	0.450967
0.675625	0.644887
1.47194	0.22227
1.10841	0.45827
1.2024	0.486981
0.924152	0.32015
1.53589	0.320373
1.0695
Relative Col1α1 mRNA
(NASH) Recip	(NASH+DSF) Recip
1.26774	0.434108
0.468981	0.436872
0.723234	0.521603
0.860819	0.0614603
1.01084	0.752527
1.11481	0.549373
0.639057	0.552881
1.36763	0.652512
1.31389	0.487325
1.23301	0.0587189
Relative Col1α2 mRNA
(NASH) Recip	(NASH+DSF) Recip
0.607662	0.521107
1.1354	0.63273
0.986774	0.923283
0.95852	0.692961
0.978309	0.198879
1.33895	0.681083
0.764065	0.987098
1.1192	0.703535
0.995647	0.791667
1.11548	0.91993
Relative Tgf-β1 mRNA
(NASH) Recip	(NASH+DSF) Recip
0.456525	0.398025
0.574098	0.531141
0.642007	0.334341
0.68852	0.91761
0.97861	0.242121
1.0658	0.460999
0.799382	0.464919
2.5319	0.959064
1.26316	0.350844
	0.285731

[truncated: 12 more sheets: Supplementary Figure 4, Supplementary Figure 5, Supplementary Figure 6, Supplementary Figure 7, Supplementary Figure 8, Supplementary Figure 9, Supplementary Figure 10, Supplementary Figure 11, Supplementary Figure 12, Supplementary Figure 13, Supplementary Figure 14, SheSupplementary Figure 15]
